# Supplementary material for: Immune Responses against the Omicron Variant of SARS-CoV-2 after a Third Dose of COVID-19 Vaccine in Patients Living with Human Immunodeficiency Virus (PLWH): Comparison with Healthcare Workers
Source: Vaccines (Basel). 2022 Dec 13;10(12):2129. doi: 10.3390/vaccines10122129 (PMC9782380; doi:10.3390/vaccines10122129)
Supplement: Supplementary file 1 [file vaccines-10-02129-s001.zip]

Archive with 1 entries (1 files):
- vaccines-1992044-supplementary.pdf
